# Supplementary material for: Core-Shell Structured PLGA Particles Having Highly Controllable Ketoprofen Drug Release
Source: Pharmaceutics. 2023 Apr 28;15(5):1355. doi: 10.3390/pharmaceutics15051355 (PMC10223903; doi:10.3390/pharmaceutics15051355)
Supplement: Supplementary file 1 [file pharmaceutics-15-01355-s001.zip]

Archive with 1 entries (1 files):
- pharmaceutics-2320319-supplementary.pdf
